# Supplementary material for: Standard Thermodynamic Properties, Biosynthesis Rates, and the Driving Force of Growth of Five Agricultural Plants
Source: Front Plant Sci. 2021 May 31;12:671868. doi: 10.3389/fpls.2021.671868 (PMC8202407; doi:10.3389/fpls.2021.671868)
Supplement: Supplementary file 3 [file Table_3.xlsx]

## Sheet: Sheet1
Supplementary Material 3
Values of the stoichiometric coefficients for growth reactions of the 5 analyzed plant species. The table gives stoichiometric coefficients for growth reactions (equation 11 in the main text), of the form CO2 (g) + H2O (l) + NH4+ (aq) + H2PO4- (aq) + SO42- (aq) + K+ (aq) + Mg2+ (aq) + Ca2+ (aq) + Al3+ (aq) + Si(OH)4 (s) + Mn2+ (aq) + Fe3+ (aq) + Cl- (aq) → (Bio) + O2 (g) + H+ (aq). The product “(…
Name	Part	CO2	H2O	NH4+	H2PO4-	SO42-	K+	Mg2+	Ca2+	Al3+	Si(OH)4	Mn2+	Fe3+	Cl-	O2	H+	Bio
Gossypium hirsutum L.	Stalk	-1	-0.792355	-0.017906		-0.00199888									0.965596	0.0139082	1
Oryza sativa L.	Straw	-1	-0.789386	-0.00438276		-0.00249716									0.995969	-0.000611552	1
Phaseolus vulgaris L.	Waste 1	-1	-0.68	-0.15											0.935	0.15	1
	Waste 2	-1	-0.729595	-0.0277105		-0.00209685									0.917225	0.0235168	1
Saccharurn spp. L.	Bagasse	-1	-0.751763	-0.0121919										-0.000993933	0.959862	0.011198	1
Zea mays L.	Leaves	-1	-0.759285	-0.027011	-0.00194496	-0.00217828	-0.0110163	-0.00251453	-0.00341292	-0.000798176	-0.0268381	-0.000227787	-0.000364794	-0.00182236	1.04265	0.0457029	1
	Stems	-1	-0.761958	-0.0161828	-0.000775366	-0.00134648	-0.00848903	-0.00177638	-0.0011446	-0.000130013	-0.00403532	-8.35e-05	-0.000251264	-0.00170493	1.02308	0.0266514	1
	Grain	-1	-0.864162	-0.0412258	-0.00294816	-0.00117264	-0.00288508	-0.00221004	-0.000167533	-0.000228943	-0.000153005	-0.000180882	-0.0002068	-0.000249993	1.0604	0.0449916	1
	Roots	-1	-0.700718	-0.0257391	-0.0010998	-0.00221327	-0.00348505	-0.00198554	-0.00432065	-0.0103106	-0.0448772	-0.000341033	-0.00264329	-0.000880775	1.06011	0.0749732	1
	Cobs 1	-1	-0.766834	-0.0258655	-0.00079673	-0.000171935	-0.00308871	-0.00118816	-0.00014411	-0.000505957	-0.0124322	-0.000148138	-0.000117526	-0.000888598	1.03371	0.0317562	1
	Average	-1	-0.790177	-0.02871	-0.00180753	-0.00145744	-0.00648274	-0.00206851	-0.00155943	-0.00109181	-0.0125484	-0.000177517	-0.000422179	-0.00113175	1.04389	0.0414915	1
	Stalk	-1	-0.729079	-0.0299571										-0.00834038	0.931888	0.0216167	1
	Cobs 2	-1	-0.799378	-0.0184089										-0.0021115	0.971909	0.0162974	1
	Ground stower	-1	-0.825646	-0.0087968		-0.00100243									1.01084	0.00679195	1
	Stalk shell	-1	-0.779848	-0.000716521		-0.000782481									1.03299	-0.00084844	1
	Stalk pith	-1	-0.785868	-0.00230252		-0.00134106									0.983218	-0.000379591	1
	Cob shell	-1	-0.786487	-0.00181866		-0.000635544									1.02505	0.00054757	1
	Whole stover	-1	-0.762969	-0.00250364		-0.00124988									1.02679	3.87947e-06	1
